# Supplementary material for: Validation of the Formulas for Mechanical Power in Children and Proposal of the Concept of “Effective Mechanical Power”
Source: J Clin Med. 2026 Feb 26;15(5):1781. doi: 10.3390/jcm15051781 (PMC12985639; doi:10.3390/jcm15051781)
Supplement: Supplementary file 1 [file jcm-15-01781-s001.zip]

Archive with 1 entries (1 files):
- jcm-4129338-supplementary.pdf
